# Supplementary material for: Structural and Functional View of Polypharmacology
Source: Sci Rep. 2017 Aug 31;7:10102. doi: 10.1038/s41598-017-10012-x (PMC5579063; doi:10.1038/s41598-017-10012-x)
Supplement: Supplementary file 2 — Dataset 1 [file 41598_2017_10012_MOESM2_ESM.xlsx]

## Sheet: drug to CATH-FunFam mapping
Drug ChEMBL ID	Drug Name	CATH-FunFam ID	CATH-FunFam Name	Druggable Genome Class	Matrix Similarity	Probability of SE free
CHEMBL2216870	IDELALISIB	1.10.1070.11_1687	Phosphatidylinositol 3-kinase gamma isoform	Others	0.62	0.559348
CHEMBL779	TADALAFIL	1.10.1300.10_1260	Putative cgmp-dependent 3, 5-cyclic phosphodiesterase	Others	0.16	0.369027
CHEMBL193240	ROFLUMILAST	1.10.1300.10_1262	cAMP-specific 3,5-cyclic phosphodiesterase 4D	Others	0.24	0.400921
CHEMBL189	MILRINONE	1.10.1300.10_1262	cAMP-specific 3,5-cyclic phosphodiesterase 4D	Others	0.24	0.400921
CHEMBL45816	MIBEFRADIL	1.10.287.70_16512	Voltage-dependent T-type calcium channel subunit alpha-1G	Ion channel	0.91	0.674156
CHEMBL698	TETRACAINE	1.10.287.70_16627	Voltage-gated sodium channel alpha subunit	Ion channels	0.46	0.492246
CHEMBL698	TETRACAINE	1.10.287.70_16801	Voltage-gated sodium channel alpha subunit	Ion channels	0.5	0.50909
CHEMBL45816	MIBEFRADIL	1.10.287.70_16801	Voltage-gated sodium channel alpha subunit	Ion channels	0.5	0.50909
CHEMBL45816	MIBEFRADIL	1.10.287.70_16849	Voltage-gated sodium channel alpha subunit	Ion channels	0.5	0.50909
CHEMBL698	TETRACAINE	1.10.287.70_16849	Voltage-gated sodium channel alpha subunit	Ion channels	0.5	0.50909
CHEMBL887	RASAGILINE	1.10.405.10_917	Amine oxidase [flavin-containing]	Enzymes	0.61	0.555191
CHEMBL1201142	RASAGILINE MESYLATE	1.10.405.10_917	Amine oxidase [flavin-containing]	Enzymes	0.61	0.555191
CHEMBL972	SELEGILINE	1.10.405.10_917	Amine oxidase [flavin-containing]	Enzymes	0.61	0.555191
CHEMBL1089	PHENELZINE	1.10.405.10_917	Amine oxidase [flavin-containing]	Enzymes	0.61	0.555191
CHEMBL1171837	PONATINIB	1.10.510.10_78745	Receptor protein-tyrosine kinase	Protein Kinase	0.19	0.38087
CHEMBL255863	NILOTINIB	1.10.510.10_78745	Receptor protein-tyrosine kinase	Protein Kinase	0.19	0.38087
CHEMBL24828	VANDETANIB	1.10.510.10_78745	Receptor protein-tyrosine kinase	Protein Kinase	0.19	0.38087
CHEMBL1289926	AXITINIB	1.10.510.10_78745	Receptor protein-tyrosine kinase	Protein Kinase	0.19	0.38087
CHEMBL2403108	CERITINIB	1.10.510.10_78745	Receptor protein-tyrosine kinase	Protein Kinase	0.19	0.38087
CHEMBL2105717	CABOZANTINIB	1.10.510.10_78745	Receptor protein-tyrosine kinase	Protein Kinase	0.19	0.38087
CHEMBL601719	CRIZOTINIB	1.10.510.10_78745	Receptor protein-tyrosine kinase	Protein Kinase	0.19	0.38087
CHEMBL502835	NINTEDANIB	1.10.510.10_78745	Receptor protein-tyrosine kinase	Protein Kinase	0.19	0.38087
CHEMBL477772	PAZOPANIB	1.10.510.10_78745	Receptor protein-tyrosine kinase	Protein Kinase	0.19	0.38087
CHEMBL1336	SORAFENIB	1.10.510.10_78745	Receptor protein-tyrosine kinase	Protein Kinase	0.19	0.38087
CHEMBL3039504	NINTEDANIB ESYLATE	1.10.510.10_78745	Receptor protein-tyrosine kinase	Protein Kinase	0.19	0.38087
CHEMBL553	ERLOTINIB	1.10.510.10_78758	Receptor protein-tyrosine kinase	Protein Kinase	0.22	0.392857
CHEMBL24828	VANDETANIB	1.10.510.10_78758	Receptor protein-tyrosine kinase	Protein Kinase	0.22	0.392857
CHEMBL288441	BOSUTINIB	1.10.510.10_78758	Receptor protein-tyrosine kinase	Protein Kinase	0.22	0.392857
CHEMBL939	GEFITINIB	1.10.510.10_78758	Receptor protein-tyrosine kinase	Protein Kinase	0.22	0.392857
CHEMBL1421	DASATINIB	1.10.510.10_78758	Receptor protein-tyrosine kinase	Protein Kinase	0.22	0.392857
CHEMBL1173655	AFATINIB	1.10.510.10_78758	Receptor protein-tyrosine kinase	Protein Kinase	0.22	0.392857
CHEMBL601719	CRIZOTINIB	1.10.510.10_78758	Receptor protein-tyrosine kinase	Protein Kinase	0.22	0.392857
CHEMBL255863	NILOTINIB	1.10.510.10_78758	Receptor protein-tyrosine kinase	Protein Kinase	0.22	0.392857
CHEMBL221959	TOFACITINIB	1.10.510.10_78834	Tyrosine-protein kinase JAK2	Protein Kinase	0.95	0.688781
CHEMBL1789941	RUXOLITINIB	1.10.510.10_78946	Calcium/calmodulin-dependent protein kinase kinase, putative	Protein Kinase	0.15	0.365113
CHEMBL535	SUNITINIB	1.10.510.10_78946	Calcium/calmodulin-dependent protein kinase kinase, putative	Protein Kinase	0.15	0.365113
CHEMBL2103875	TRAMETINIB	1.10.510.10_78985	Mitogen-activated protein kinase kinase 2	Protein Kinase	0.14	0.361217
CHEMBL601719	CRIZOTINIB	1.10.510.10_79007	Tyrosine-protein kinase JAK1	Protein Kinase	0.24	0.400921
CHEMBL221959	TOFACITINIB	1.10.510.10_79007	Tyrosine-protein kinase JAK1	Protein Kinase	0.24	0.400921
CHEMBL502835	NINTEDANIB	1.10.510.10_79093	Mitogen-activated protein kinase kinase kinase	Protein Kinase	0.16	0.369027
CHEMBL288441	BOSUTINIB	1.10.510.10_79093	Mitogen-activated protein kinase kinase kinase	Protein Kinase	0.16	0.369027
CHEMBL535	SUNITINIB	1.10.510.10_79093	Mitogen-activated protein kinase kinase kinase	Protein Kinase	0.16	0.369027
CHEMBL1421	DASATINIB	1.10.510.10_79298	Puntreceptor serine/threonine kinase	Protein Kinase	0.56	0.534306
CHEMBL121	ROSIGLITAZONE	1.10.565.10_5008	Peroxisome proliferator-activated receptor gamma	Nuclear Receptor	0.66	0.575884
CHEMBL1544	LIOTHYRONINE	1.10.565.10_5018	Thyroid hormone receptor beta 2	Nuclear Receptor	0.9	0.670445
CHEMBL705	ALITRETINOIN	1.10.565.10_5028	Retinoic acid receptor RXR-beta	Nuclear Receptor	0.5	0.50909
CHEMBL1023	BEXAROTENE	1.10.565.10_5028	Retinoic acid receptor RXR-beta	Nuclear Receptor	0.5	0.50909
CHEMBL38	TRETINOIN	1.10.565.10_5060	Nuclear hormone receptor E75 putative	Nuclear Receptor	0.93	0.681514
CHEMBL1657	TAZAROTENE	1.10.565.10_5076	Retinoic acid receptor alpha	Nuclear Receptor	0.71	0.596313
CHEMBL705	ALITRETINOIN	1.10.565.10_5076	Retinoic acid receptor alpha	Nuclear Receptor	0.71	0.596313
CHEMBL1265	ADAPALENE	1.10.565.10_5076	Retinoic acid receptor alpha	Nuclear Receptor	0.71	0.596313
CHEMBL38	TRETINOIN	1.10.565.10_5076	Retinoic acid receptor alpha	Nuclear Receptor	0.71	0.596313
CHEMBL135	ESTRADIOL	1.10.565.10_5096	Estrogen receptor beta	Nuclear Receptor	0.77	0.62039
CHEMBL103	PROGESTERONE	1.10.565.10_5096	Estrogen receptor beta	Nuclear Receptor	0.77	0.62039
CHEMBL384467	DEXAMETHASONE	1.10.565.10_5096	Estrogen receptor beta	Nuclear Receptor	0.77	0.62039
CHEMBL46740	BAZEDOXIFENE	1.10.565.10_5096	Estrogen receptor beta	Nuclear Receptor	0.77	0.62039
CHEMBL1116	RALOXIFENE HYDROCHLORIDE	1.10.565.10_5096	Estrogen receptor beta	Nuclear Receptor	0.77	0.62039
CHEMBL717	MEDROXYPROGESTERONE ACETATE	1.10.565.10_5096	Estrogen receptor beta	Nuclear Receptor	0.77	0.62039
CHEMBL1162	NORETHINDRONE	1.10.565.10_5096	Estrogen receptor beta	Nuclear Receptor	0.77	0.62039
CHEMBL1393	SPIRONOLACTONE	1.10.565.10_5096	Estrogen receptor beta	Nuclear Receptor	0.77	0.62039
CHEMBL1358	FULVESTRANT	1.10.565.10_5096	Estrogen receptor beta	Nuclear Receptor	0.77	0.62039
CHEMBL1276308	MIFEPRISTONE	1.10.565.10_5096	Estrogen receptor beta	Nuclear Receptor	0.77	0.62039
CHEMBL131	PREDNISOLONE	1.10.565.10_5096	Estrogen receptor beta	Nuclear Receptor	0.77	0.62039
CHEMBL691	ETHINYL ESTRADIOL	1.10.565.10_5096	Estrogen receptor beta	Nuclear Receptor	0.77	0.62039
CHEMBL163	RITONAVIR	1.10.630.10_29314	Cytochrome P450 monooxygenase	Cytochrome p450	0.38	0.458648
CHEMBL91	MICONAZOLE	1.10.630.10_29337	Cytochrome P450 monooxygenase	Cytochrome p450	0.36	0.450295
CHEMBL295698	KETOCONAZOLE	1.10.630.10_29337	Cytochrome P450 monooxygenase	Cytochrome p450	0.36	0.450295
CHEMBL104	CLOTRIMAZOLE	1.10.630.10_29337	Cytochrome P450 monooxygenase	Cytochrome p450	0.36	0.450295
CHEMBL681	ETOMIDATE	1.10.630.10_29337	Cytochrome P450 monooxygenase	Cytochrome p450	0.36	0.450295
CHEMBL808	ECONAZOLE	1.10.630.10_29337	Cytochrome P450 monooxygenase	Cytochrome p450	0.36	0.450295
CHEMBL1221	SULCONAZOLE	1.10.630.10_29337	Cytochrome P450 monooxygenase	Cytochrome p450	0.36	0.450295
CHEMBL571	KETOPROFEN	1.10.640.10_1593	Prostaglandin G/H synthase 1	Enzymes	0.59	0.546856
CHEMBL1077	BROMFENAC	1.10.640.10_1593	Prostaglandin G/H synthase 1	Enzymes	0.59	0.546856
CHEMBL139	DICLOFENAC	1.10.640.10_1593	Prostaglandin G/H synthase 1	Enzymes	0.59	0.546856
CHEMBL686	MEFENAMIC ACID	1.10.640.10_1593	Prostaglandin G/H synthase 1	Enzymes	0.59	0.546856
CHEMBL469	KETOROLAC	1.10.640.10_1593	Prostaglandin G/H synthase 1	Enzymes	0.59	0.546856
CHEMBL6	INDOMETHACIN	1.10.640.10_1593	Prostaglandin G/H synthase 1	Enzymes	0.59	0.546856
CHEMBL509	MECLOFENAMIC ACID	1.10.640.10_1593	Prostaglandin G/H synthase 1	Enzymes	0.59	0.546856
CHEMBL563	FLURBIPROFEN	1.10.640.10_1593	Prostaglandin G/H synthase 1	Enzymes	0.59	0.546856
CHEMBL1083659	SUVOREXANT	1.20.1070.10_43876	Orexin receptor type 2	GPCR	0.9	0.670445
CHEMBL1471	APREPITANT	1.20.1070.10_45322	Tachykinin receptor 3	GPCR	0.9	0.670445
CHEMBL1121	SINCALIDE	1.20.1070.10_45369	Cholecystokinin B receptor	GPCR	0.96	0.692381
CHEMBL490	PAROXETINE	1.20.1070.10_45451	Muscarinic acetylcholine receptor M3	GPCR	0.36	0.450295
CHEMBL1200604	TROPICAMIDE	1.20.1070.10_45451	Muscarinic acetylcholine receptor M3	GPCR	0.36	0.450295
CHEMBL643	PROMETHAZINE	1.20.1070.10_45451	Muscarinic acetylcholine receptor M3	GPCR	0.36	0.450295
CHEMBL1382	TOLTERODINE	1.20.1070.10_45451	Muscarinic acetylcholine receptor M3	GPCR	0.36	0.450295
CHEMBL1123	DICYCLOMINE	1.20.1070.10_45451	Muscarinic acetylcholine receptor M3	GPCR	0.36	0.450295
CHEMBL71	CHLORPROMAZINE	1.20.1070.10_45451	Muscarinic acetylcholine receptor M3	GPCR	0.36	0.450295
CHEMBL1628227	DOXEPIN	1.20.1070.10_45451	Muscarinic acetylcholine receptor M3	GPCR	0.36	0.450295
CHEMBL1231	OXYBUTYNIN	1.20.1070.10_45451	Muscarinic acetylcholine receptor M3	GPCR	0.36	0.450295
CHEMBL445	NORTRIPTYLINE	1.20.1070.10_45451	Muscarinic acetylcholine receptor M3	GPCR	0.36	0.450295
CHEMBL83	TAMOXIFEN	1.20.1070.10_45451	Muscarinic acetylcholine receptor M3	GPCR	0.36	0.450295
CHEMBL21731	MAPROTILINE	1.20.1070.10_45451	Muscarinic acetylcholine receptor M3	GPCR	0.36	0.450295
CHEMBL3545181	TIOTROPIUM BROMIDE	1.20.1070.10_45451	Muscarinic acetylcholine receptor M3	GPCR	0.36	0.450295
CHEMBL516	CYPROHEPTADINE	1.20.1070.10_45451	Muscarinic acetylcholine receptor M3	GPCR	0.36	0.450295
CHEMBL1172	DESLORATADINE	1.20.1070.10_45451	Muscarinic acetylcholine receptor M3	GPCR	0.36	0.450295
CHEMBL296419	ASTEMIZOLE	1.20.1070.10_45451	Muscarinic acetylcholine receptor M3	GPCR	0.36	0.450295
CHEMBL965	CARBACHOL CHLORIDE	1.20.1070.10_45451	Muscarinic acetylcholine receptor M3	GPCR	0.36	0.450295
CHEMBL1221	SULCONAZOLE	1.20.1070.10_45451	Muscarinic acetylcholine receptor M3	GPCR	0.36	0.450295
CHEMBL633	AMIODARONE	1.20.1070.10_45451	Muscarinic acetylcholine receptor M3	GPCR	0.36	0.450295
CHEMBL91	MICONAZOLE	1.20.1070.10_45451	Muscarinic acetylcholine receptor M3	GPCR	0.36	0.450295
CHEMBL517712	ATROPINE	1.20.1070.10_45451	Muscarinic acetylcholine receptor M3	GPCR	0.36	0.450295
CHEMBL657	DIPHENHYDRAMINE	1.20.1070.10_45451	Muscarinic acetylcholine receptor M3	GPCR	0.36	0.450295
CHEMBL1201335	GLYCOPYRROLATE	1.20.1070.10_45451	Muscarinic acetylcholine receptor M3	GPCR	0.36	0.450295
CHEMBL715	OLANZAPINE	1.20.1070.10_45451	Muscarinic acetylcholine receptor M3	GPCR	0.36	0.450295
CHEMBL534	KETOTIFEN	1.20.1070.10_45451	Muscarinic acetylcholine receptor M3	GPCR	0.36	0.450295
CHEMBL1346	DARIFENACIN	1.20.1070.10_45451	Muscarinic acetylcholine receptor M3	GPCR	0.36	0.450295
CHEMBL1113	AMOXAPINE	1.20.1070.10_45451	Muscarinic acetylcholine receptor M3	GPCR	0.36	0.450295
CHEMBL1201203	BENZTROPINE	1.20.1070.10_45451	Muscarinic acetylcholine receptor M3	GPCR	0.36	0.450295
CHEMBL1724	MEPENZOLATE BROMIDE	1.20.1070.10_45451	Muscarinic acetylcholine receptor M3	GPCR	0.36	0.450295
CHEMBL936	DIPHENIDOL	1.20.1070.10_45451	Muscarinic acetylcholine receptor M3	GPCR	0.36	0.450295
CHEMBL14	CARBACHOL	1.20.1070.10_45451	Muscarinic acetylcholine receptor M3	GPCR	0.36	0.450295
CHEMBL1200406	DIMENHYDRINATE	1.20.1070.10_45451	Muscarinic acetylcholine receptor M3	GPCR	0.36	0.450295
CHEMBL1187846	SCOPOLAMINE	1.20.1070.10_45451	Muscarinic acetylcholine receptor M3	GPCR	0.36	0.450295
CHEMBL1201027	GLYCOPYRROLATE BROMIDE	1.20.1070.10_45451	Muscarinic acetylcholine receptor M3	GPCR	0.36	0.450295
CHEMBL629	AMITRIPTYLINE	1.20.1070.10_45451	Muscarinic acetylcholine receptor M3	GPCR	0.36	0.450295
CHEMBL1201024	METHSCOPOLAMINE BROMIDE	1.20.1070.10_45451	Muscarinic acetylcholine receptor M3	GPCR	0.36	0.450295
CHEMBL1200803	SOLIFENACIN SUCCINATE	1.20.1070.10_45451	Muscarinic acetylcholine receptor M3	GPCR	0.36	0.450295
CHEMBL523299	UMECLIDINIUM BROMIDE	1.20.1070.10_45451	Muscarinic acetylcholine receptor M3	GPCR	0.36	0.450295
CHEMBL551466	ACLIDINIUM BROMIDE	1.20.1070.10_45451	Muscarinic acetylcholine receptor M3	GPCR	0.36	0.450295
CHEMBL64894	GENTIAN VIOLET	1.20.1070.10_45451	Muscarinic acetylcholine receptor M3	GPCR	0.36	0.450295
CHEMBL1201353	DEXCHLORPHENIRAMINE	1.20.1070.10_45451	Muscarinic acetylcholine receptor M3	GPCR	0.36	0.450295
CHEMBL648	CYCLIZINE	1.20.1070.10_45451	Muscarinic acetylcholine receptor M3	GPCR	0.36	0.450295
CHEMBL58	MITOXANTRONE	1.20.1070.10_45451	Muscarinic acetylcholine receptor M3	GPCR	0.36	0.450295
CHEMBL564	PROMAZINE	1.20.1070.10_45451	Muscarinic acetylcholine receptor M3	GPCR	0.36	0.450295
CHEMBL809	SERTRALINE	1.20.1070.10_45451	Muscarinic acetylcholine receptor M3	GPCR	0.36	0.450295
CHEMBL900	ORPHENADRINE	1.20.1070.10_45451	Muscarinic acetylcholine receptor M3	GPCR	0.36	0.450295
CHEMBL41	FLUOXETINE	1.20.1070.10_45451	Muscarinic acetylcholine receptor M3	GPCR	0.36	0.450295
CHEMBL728	PROCHLORPERAZINE	1.20.1070.10_45451	Muscarinic acetylcholine receptor M3	GPCR	0.36	0.450295
CHEMBL1490	TRIHEXYPHENIDYL	1.20.1070.10_45451	Muscarinic acetylcholine receptor M3	GPCR	0.36	0.450295
CHEMBL415	CLOMIPRAMINE	1.20.1070.10_45451	Muscarinic acetylcholine receptor M3	GPCR	0.36	0.450295
CHEMBL479	THIORIDAZINE	1.20.1070.10_45451	Muscarinic acetylcholine receptor M3	GPCR	0.36	0.450295
CHEMBL42	CLOZAPINE	1.20.1070.10_45451	Muscarinic acetylcholine receptor M3	GPCR	0.36	0.450295
CHEMBL982	NALMEFENE	1.20.1070.10_45452	Somatostatin receptor type 1	Others	0.61	0.555191
CHEMBL1457	HYDROCODONE	1.20.1070.10_45452	Somatostatin receptor type 1	Others	0.61	0.555191
CHEMBL511142	BUPRENORPHINE	1.20.1070.10_45452	Somatostatin receptor type 1	Others	0.61	0.555191
CHEMBL895	NALBUPHINE	1.20.1070.10_45452	Somatostatin receptor type 1	Others	0.61	0.555191
CHEMBL1237044	TRAMADOL	1.20.1070.10_45452	Somatostatin receptor type 1	Others	0.61	0.555191
CHEMBL33986	BUTORPHANOL	1.20.1070.10_45452	Somatostatin receptor type 1	Others	0.61	0.555191
CHEMBL19019	NALTREXONE	1.20.1070.10_45452	Somatostatin receptor type 1	Others	0.61	0.555191
CHEMBL841	LOPERAMIDE	1.20.1070.10_45452	Somatostatin receptor type 1	Others	0.61	0.555191
CHEMBL80	NALOXONE	1.20.1070.10_45452	Somatostatin receptor type 1	Others	0.61	0.555191
CHEMBL592	LEVORPHANOL	1.20.1070.10_45452	Somatostatin receptor type 1	Others	0.61	0.555191
CHEMBL270190	ALVIMOPAN	1.20.1070.10_45452	Somatostatin receptor type 1	Others	0.61	0.555191
CHEMBL70	MORPHINE	1.20.1070.10_45452	Somatostatin receptor type 1	Others	0.61	0.555191
CHEMBL398707	HYDROMORPHONE	1.20.1070.10_45452	Somatostatin receptor type 1	Others	0.61	0.555191
CHEMBL21731	MAPROTILINE	1.20.1070.10_45459	Beta-2adrenergic receptor	GPCR	0.36	0.450295
CHEMBL631	PROPAFENONE	1.20.1070.10_45459	Beta-2adrenergic receptor	GPCR	0.36	0.450295
CHEMBL1123	DICYCLOMINE	1.20.1070.10_45459	Beta-2adrenergic receptor	GPCR	0.36	0.450295
CHEMBL1172	DESLORATADINE	1.20.1070.10_45459	Beta-2adrenergic receptor	GPCR	0.36	0.450295
CHEMBL429	LABETALOL	1.20.1070.10_45459	Beta-2adrenergic receptor	GPCR	0.36	0.450295
CHEMBL643	PROMETHAZINE	1.20.1070.10_45459	Beta-2adrenergic receptor	GPCR	0.36	0.450295
CHEMBL81	RALOXIFENE	1.20.1070.10_45459	Beta-2adrenergic receptor	GPCR	0.36	0.450295
CHEMBL633	AMIODARONE	1.20.1070.10_45459	Beta-2adrenergic receptor	GPCR	0.36	0.450295
CHEMBL1626	CLEMASTINE	1.20.1070.10_45459	Beta-2adrenergic receptor	GPCR	0.36	0.450295
CHEMBL726	FLUPHENAZINE	1.20.1070.10_45459	Beta-2adrenergic receptor	GPCR	0.36	0.450295
CHEMBL442	ERGOTAMINE	1.20.1070.10_45459	Beta-2adrenergic receptor	GPCR	0.36	0.450295
CHEMBL500	PINDOLOL	1.20.1070.10_45459	Beta-2adrenergic receptor	GPCR	0.36	0.450295
CHEMBL715	OLANZAPINE	1.20.1070.10_45459	Beta-2adrenergic receptor	GPCR	0.36	0.450295
CHEMBL534	KETOTIFEN	1.20.1070.10_45459	Beta-2adrenergic receptor	GPCR	0.36	0.450295
CHEMBL1113	AMOXAPINE	1.20.1070.10_45459	Beta-2adrenergic receptor	GPCR	0.36	0.450295
CHEMBL516	CYPROHEPTADINE	1.20.1070.10_45459	Beta-2adrenergic receptor	GPCR	0.36	0.450295
CHEMBL296419	ASTEMIZOLE	1.20.1070.10_45459	Beta-2adrenergic receptor	GPCR	0.36	0.450295
CHEMBL1201237	LEVOBUNOLOL	1.20.1070.10_45459	Beta-2adrenergic receptor	GPCR	0.36	0.450295
CHEMBL564	PROMAZINE	1.20.1070.10_45459	Beta-2adrenergic receptor	GPCR	0.36	0.450295
CHEMBL499	TIMOLOL	1.20.1070.10_45459	Beta-2adrenergic receptor	GPCR	0.36	0.450295
CHEMBL1263	SALMETEROL	1.20.1070.10_45459	Beta-2adrenergic receptor	GPCR	0.36	0.450295
CHEMBL597	PHENTOLAMINE	1.20.1070.10_45459	Beta-2adrenergic receptor	GPCR	0.36	0.450295
CHEMBL27	PROPRANOLOL	1.20.1070.10_45459	Beta-2adrenergic receptor	GPCR	0.36	0.450295
CHEMBL844	BRIMONIDINE	1.20.1070.10_45459	Beta-2adrenergic receptor	GPCR	0.36	0.450295
CHEMBL654	MIRTAZAPINE	1.20.1070.10_45459	Beta-2adrenergic receptor	GPCR	0.36	0.450295
CHEMBL728	PROCHLORPERAZINE	1.20.1070.10_45459	Beta-2adrenergic receptor	GPCR	0.36	0.450295
CHEMBL629	AMITRIPTYLINE	1.20.1070.10_45459	Beta-2adrenergic receptor	GPCR	0.36	0.450295
CHEMBL53	APOMORPHINE	1.20.1070.10_45459	Beta-2adrenergic receptor	GPCR	0.36	0.450295
CHEMBL128	SUMATRIPTAN	1.20.1070.10_45459	Beta-2adrenergic receptor	GPCR	0.36	0.450295
CHEMBL1201203	BENZTROPINE	1.20.1070.10_45459	Beta-2adrenergic receptor	GPCR	0.36	0.450295
CHEMBL42	CLOZAPINE	1.20.1070.10_45459	Beta-2adrenergic receptor	GPCR	0.36	0.450295
CHEMBL85	RISPERIDONE	1.20.1070.10_45459	Beta-2adrenergic receptor	GPCR	0.36	0.450295
CHEMBL415	CLOMIPRAMINE	1.20.1070.10_45459	Beta-2adrenergic receptor	GPCR	0.36	0.450295
CHEMBL707	DOXAZOSIN	1.20.1070.10_45459	Beta-2adrenergic receptor	GPCR	0.36	0.450295
CHEMBL648	CYCLIZINE	1.20.1070.10_45459	Beta-2adrenergic receptor	GPCR	0.36	0.450295
CHEMBL833	TICLOPIDINE	1.20.1070.10_45459	Beta-2adrenergic receptor	GPCR	0.36	0.450295
CHEMBL420	GUANABENZ	1.20.1070.10_45459	Beta-2adrenergic receptor	GPCR	0.36	0.450295
CHEMBL954	ENCLOMIPHENE	1.20.1070.10_45459	Beta-2adrenergic receptor	GPCR	0.36	0.450295
CHEMBL679	EPINEPHRINE	1.20.1070.10_45459	Beta-2adrenergic receptor	GPCR	0.36	0.450295
CHEMBL1201216	DAPIPRAZOLE	1.20.1070.10_45459	Beta-2adrenergic receptor	GPCR	0.36	0.450295
CHEMBL708	ZIPRASIDONE	1.20.1070.10_45459	Beta-2adrenergic receptor	GPCR	0.36	0.450295
CHEMBL64894	GENTIAN VIOLET	1.20.1070.10_45459	Beta-2adrenergic receptor	GPCR	0.36	0.450295
CHEMBL762	OXYMETAZOLINE	1.20.1070.10_45459	Beta-2adrenergic receptor	GPCR	0.36	0.450295
CHEMBL723	CARVEDILOL	1.20.1070.10_45459	Beta-2adrenergic receptor	GPCR	0.36	0.450295
CHEMBL479	THIORIDAZINE	1.20.1070.10_45459	Beta-2adrenergic receptor	GPCR	0.36	0.450295
CHEMBL1256786	FORMOTEROL	1.20.1070.10_45459	Beta-2adrenergic receptor	GPCR	0.36	0.450295
CHEMBL809	SERTRALINE	1.20.1070.10_45459	Beta-2adrenergic receptor	GPCR	0.36	0.450295
CHEMBL836	TAMSULOSIN	1.20.1070.10_45459	Beta-2adrenergic receptor	GPCR	0.36	0.450295
CHEMBL1729	CISAPRIDE	1.20.1070.10_45459	Beta-2adrenergic receptor	GPCR	0.36	0.450295
CHEMBL1289	HALOPROGIN	1.20.1070.10_45459	Beta-2adrenergic receptor	GPCR	0.36	0.450295
CHEMBL54	HALOPERIDOL	1.20.1070.10_45459	Beta-2adrenergic receptor	GPCR	0.36	0.450295
CHEMBL71	CHLORPROMAZINE	1.20.1070.10_45459	Beta-2adrenergic receptor	GPCR	0.36	0.450295
CHEMBL49	BUSPIRONE	1.20.1070.10_45459	Beta-2adrenergic receptor	GPCR	0.36	0.450295
CHEMBL862	GUANFACINE	1.20.1070.10_45459	Beta-2adrenergic receptor	GPCR	0.36	0.450295
CHEMBL59	DOPAMINE	1.20.1070.10_45459	Beta-2adrenergic receptor	GPCR	0.36	0.450295
CHEMBL1065	METHYSERGIDE	1.20.1070.10_45459	Beta-2adrenergic receptor	GPCR	0.36	0.450295
CHEMBL493	BROMOCRIPTINE	1.20.1070.10_45459	Beta-2adrenergic receptor	GPCR	0.36	0.450295
CHEMBL531	PERGOLIDE	1.20.1070.10_45459	Beta-2adrenergic receptor	GPCR	0.36	0.450295
CHEMBL2028019	CARIPRAZINE	1.20.1070.10_45459	Beta-2adrenergic receptor	GPCR	0.36	0.450295
CHEMBL1628227	DOXEPIN	1.20.1070.10_45459	Beta-2adrenergic receptor	GPCR	0.36	0.450295
CHEMBL908	CHLORPROTHIXENE	1.20.1070.10_45459	Beta-2adrenergic receptor	GPCR	0.36	0.450295
CHEMBL709	ALFUZOSIN	1.20.1070.10_45459	Beta-2adrenergic receptor	GPCR	0.36	0.450295
CHEMBL1732	DIHYDROERGOTAMINE	1.20.1070.10_45459	Beta-2adrenergic receptor	GPCR	0.36	0.450295
CHEMBL86	METOCLOPRAMIDE	1.20.1070.10_45459	Beta-2adrenergic receptor	GPCR	0.36	0.450295
CHEMBL1108	DROPERIDOL	1.20.1070.10_45459	Beta-2adrenergic receptor	GPCR	0.36	0.450295
CHEMBL445	NORTRIPTYLINE	1.20.1070.10_45459	Beta-2adrenergic receptor	GPCR	0.36	0.450295
CHEMBL134	CLONIDINE	1.20.1070.10_45459	Beta-2adrenergic receptor	GPCR	0.36	0.450295
CHEMBL1200986	HALOPERIDOL DECANOATE	1.20.1070.10_45459	Beta-2adrenergic receptor	GPCR	0.36	0.450295
CHEMBL1201356	METHYLERGONOVINE	1.20.1070.10_45459	Beta-2adrenergic receptor	GPCR	0.36	0.450295
CHEMBL2	PRAZOSIN	1.20.1070.10_45459	Beta-2adrenergic receptor	GPCR	0.36	0.450295
CHEMBL621	TRAZODONE	1.20.1070.10_45459	Beta-2adrenergic receptor	GPCR	0.36	0.450295
CHEMBL1557	DOPAMINE HYDROCHLORIDE	1.20.1070.10_45459	Beta-2adrenergic receptor	GPCR	0.36	0.450295
CHEMBL301265	PRAMIPEXOLE	1.20.1070.10_45459	Beta-2adrenergic receptor	GPCR	0.36	0.450295
CHEMBL1112	ARIPIPRAZOLE	1.20.1070.10_45459	Beta-2adrenergic receptor	GPCR	0.36	0.450295
CHEMBL611	TERAZOSIN	1.20.1070.10_45459	Beta-2adrenergic receptor	GPCR	0.36	0.450295
CHEMBL716	QUETIAPINE	1.20.1070.10_45459	Beta-2adrenergic receptor	GPCR	0.36	0.450295
CHEMBL360328	LORCASERIN	1.20.1070.10_45459	Beta-2adrenergic receptor	GPCR	0.36	0.450295
CHEMBL6966	VERAPAMIL	1.20.1070.10_45459	Beta-2adrenergic receptor	GPCR	0.36	0.450295
CHEMBL548	DINOPROSTONE	1.20.1070.10_45589	Prostaglandin E2 receptor EP4 subtype	Enzymes	0.5	0.50909
CHEMBL815	DINOPROST	1.20.1070.10_45589	Prostaglandin E2 receptor EP4 subtype	Enzymes	0.5	0.50909
CHEMBL395429	OXYTOCIN	1.20.1070.10_45629	Vasopressin V1a receptor	GPCR	0.9	0.670445
CHEMBL373742	VASOPRESSIN	1.20.1070.10_45629	Vasopressin V1a receptor	GPCR	0.9	0.670445
CHEMBL1755	CONIVAPTAN	1.20.1070.10_45629	Vasopressin V1a receptor	GPCR	0.9	0.670445
CHEMBL1429	DESMOPRESSIN	1.20.1070.10_45629	Vasopressin V1a receptor	GPCR	0.9	0.670445
CHEMBL192	SILDENAFIL	1.20.1070.10_45672	Adenosine receptor A1	GPCR	0.5	0.50909
CHEMBL190	THEOPHYLLINE	1.20.1070.10_45672	Adenosine receptor A1	GPCR	0.5	0.50909
CHEMBL477	ADENOSINE	1.20.1070.10_45672	Adenosine receptor A1	GPCR	0.5	0.50909
CHEMBL1218	RAMELTEON	1.20.1070.10_45687	G-protein coupled receptor	GPCR	0.43	0.479622
CHEMBL2218896	NABILONE	1.20.1070.10_45689	Melanocyte-stimulating hormone receptor	GPCR	0.42	0.475419
CHEMBL314854	FINGOLIMOD	1.20.1070.10_45689	Melanocyte-stimulating hormone receptor	GPCR	0.42	0.475419
CHEMBL790	CHLORHEXIDINE	1.20.1250.20_179126	Solute carrier family 22 member 2	Transporters	0	0.308759
CHEMBL790	CHLORHEXIDINE	1.20.1250.20_180577	Solutecarrier family 22 member 6	Others	0	0.308759
CHEMBL160	CYCLOSPORINE	1.20.1560.10_26651	Multidrug ABC transporter ATP-binding protein	Transporters	0	0.308759
CHEMBL52	NORDIHYDROGUAIARETIC ACID	1.20.245.10_1006	Lipoxygenase 2	Others	0.91	0.674156
CHEMBL52	NORDIHYDROGUAIARETIC ACID	1.20.245.10_1030	Arachidonate 5-lipoxygenase	Others	0.91	0.674156
CHEMBL15891	LINDANE	1.20.58.390_2640	Gamma-aminobutyric acid receptor subunit beta	Ion channel	0.66	0.575884
CHEMBL2216870	IDELALISIB	1.25.40.70_2223	Phosphatidylinositol 3-kinase delta catalytic subunit	Others	0.66	0.575884
CHEMBL24828	VANDETANIB	2.10.50.10_7726	Receptorprotein-tyrosine kinase	Protein Kinase	0.23	0.396882
CHEMBL1421	DASATINIB	2.10.50.10_7726	Receptorprotein-tyrosine kinase	Protein Kinase	0.23	0.396882
CHEMBL601719	CRIZOTINIB	2.10.50.10_7726	Receptorprotein-tyrosine kinase	Protein Kinase	0.23	0.396882
CHEMBL255863	NILOTINIB	2.10.50.10_7726	Receptorprotein-tyrosine kinase	Protein Kinase	0.23	0.396882
CHEMBL160	CYCLOSPORINE	2.40.100.10_7135	Peptidyl-prolyl cis-trans isomerase	Others	0.07	0.334476
CHEMBL1421	DASATINIB	2.60.120.260_35252	Receptor protein-tyrosine kinase	Protein Kinase	0.23	0.396882
CHEMBL255863	NILOTINIB	2.60.120.260_35252	Receptor protein-tyrosine kinase	Protein Kinase	0.23	0.396882
CHEMBL2403108	CERITINIB	2.60.40.10_135844	Fibroblast growth factor receptor 2	Others	0.1	0.345819
CHEMBL3039504	NINTEDANIB ESYLATE	2.60.40.10_135844	Fibroblast growth factor receptor 2	Others	0.1	0.345819
CHEMBL1421	DASATINIB	2.60.40.10_135943	Receptor protein-tyrosine kinase	Protein Kinase	0.21	0.388846
CHEMBL255863	NILOTINIB	2.60.40.10_135943	Receptor protein-tyrosine kinase	Protein Kinase	0.21	0.388846
CHEMBL601719	CRIZOTINIB	2.60.40.10_135943	Receptor protein-tyrosine kinase	Protein Kinase	0.21	0.388846
CHEMBL24828	VANDETANIB	2.60.40.10_135943	Receptor protein-tyrosine kinase	Protein Kinase	0.21	0.388846
CHEMBL3039504	NINTEDANIB ESYLATE	2.60.40.10_136136	Vascular endothelial growth factor receptor 1	Protein Kinase	0.48	0.500668
CHEMBL3039504	NINTEDANIB ESYLATE	2.60.40.10_137101	Fibroblast growth factor receptor 2	Others	0.1	0.345819
CHEMBL2403108	CERITINIB	2.60.40.10_137101	Fibroblast growth factor receptor 2	Others	0.1	0.345819
CHEMBL3039504	NINTEDANIB ESYLATE	2.60.40.10_137697	Platelet-derived growth factor receptor alpha	Protein Kinase	0.57	0.538495
CHEMBL52	NORDIHYDROGUAIARETIC ACID	2.60.60.20_2385	Arachidonate 15-lipoxygenase B	Others	0.91	0.674156
CHEMBL3	NICOTINE	2.70.170.10_2370	Nicotinic acetylcholine receptor alpha subunit	Ion channels	0.53	0.521712
CHEMBL2216870	IDELALISIB	3.10.20.90_16124	Phosphatidylinositol 4 5-bisphosphate 3-kinase catalytic subunit delta isoform	Enzymes	0.56	0.534306
CHEMBL941	IMATINIB	3.10.200.10_1430	Carbonic anhydrase 2	Others	0.22	0.392857
CHEMBL19	METHAZOLAMIDE	3.10.200.10_1430	Carbonic anhydrase 2	Others	0.22	0.392857
CHEMBL21	SULFANILAMIDE	3.10.200.10_1430	Carbonic anhydrase 2	Others	0.22	0.392857
CHEMBL750	ZONISAMIDE	3.10.200.10_1430	Carbonic anhydrase 2	Others	0.22	0.392857
CHEMBL118	CELECOXIB	3.10.200.10_1430	Carbonic anhydrase 2	Others	0.22	0.392857
CHEMBL255863	NILOTINIB	3.10.200.10_1430	Carbonic anhydrase 2	Others	0.22	0.392857
CHEMBL218490	DORZOLAMIDE	3.10.200.10_1430	Carbonic anhydrase 2	Others	0.22	0.392857
CHEMBL20	ACETAZOLAMIDE	3.10.200.10_1430	Carbonic anhydrase 2	Others	0.22	0.392857
CHEMBL220491	BRINZOLAMIDE	3.10.200.10_1430	Carbonic anhydrase 2	Others	0.22	0.392857
CHEMBL35	FUROSEMIDE	3.10.200.10_1430	Carbonic anhydrase 2	Others	0.22	0.392857
CHEMBL406	INDAPAMIDE	3.10.200.10_1430	Carbonic anhydrase 2	Others	0.22	0.392857
CHEMBL1054	TRICHLORMETHIAZIDE	3.10.200.10_1430	Carbonic anhydrase 2	Others	0.22	0.392857
CHEMBL865	VALDECOXIB	3.10.200.10_1430	Carbonic anhydrase 2	Others	0.22	0.392857
CHEMBL220492	TOPIRAMATE	3.10.200.10_1430	Carbonic anhydrase 2	Others	0.22	0.392857
CHEMBL419	MAFENIDE	3.10.200.10_1430	Carbonic anhydrase 2	Others	0.22	0.392857
CHEMBL924	ZOLEDRONIC ACID	3.10.200.10_1430	Carbonic anhydrase 2	Others	0.22	0.392857
CHEMBL17	DICHLORPHENAMIDE	3.10.200.10_1430	Carbonic anhydrase 2	Others	0.22	0.392857
CHEMBL58323	LACOSAMIDE	3.10.200.10_1430	Carbonic anhydrase 2	Others	0.22	0.392857
CHEMBL1055	CHLORTHALIDONE	3.10.200.10_1430	Carbonic anhydrase 2	Others	0.22	0.392857
CHEMBL926	DOBUTAMINE	3.10.200.10_1430	Carbonic anhydrase 2	Others	0.22	0.392857
CHEMBL18	ETHOXZOLAMIDE	3.10.200.10_1430	Carbonic anhydrase 2	Others	0.22	0.392857
CHEMBL269732	TACROLIMUS	3.10.50.40_13974	Peptidyl-prolyl cis-trans isomerase	Enzymes	0.9	0.670445
CHEMBL686	MEFENAMIC ACID	3.20.20.100_15056	Aldo/keto reductase diketogulonate reductase	Others	0.15	0.365113
CHEMBL866	MYCOPHENOLIC ACID	3.20.20.70_120512	GMPreductase	Others	0.82	0.640016
CHEMBL2216870	IDELALISIB	3.30.1010.10_1841	Phosphatidylinositol 3-kinase alpha catalytic subunit	Others	0.62	0.559348
CHEMBL1023	BEXAROTENE	3.30.50.10_233	Retinoicacid receptor, gamma	Nuclear Receptor	0.77	0.62039
CHEMBL1265	ADAPALENE	3.30.50.10_233	Retinoicacid receptor, gamma	Nuclear Receptor	0.77	0.62039
CHEMBL1657	TAZAROTENE	3.30.50.10_233	Retinoicacid receptor, gamma	Nuclear Receptor	0.77	0.62039
CHEMBL705	ALITRETINOIN	3.30.50.10_233	Retinoicacid receptor, gamma	Nuclear Receptor	0.77	0.62039
CHEMBL38	TRETINOIN	3.30.50.10_233	Retinoicacid receptor, gamma	Nuclear Receptor	0.77	0.62039
CHEMBL38	TRETINOIN	3.30.50.10_3991	RAR-related orphan nuclear receptor variant 2	Nuclear Receptor	0.91	0.674156
CHEMBL1162	NORETHINDRONE	3.30.50.10_4110	Glucocorticoid receptor 2	Nuclear Receptor	0.63	0.563495
CHEMBL717	MEDROXYPROGESTERONE ACETATE	3.30.50.10_4110	Glucocorticoid receptor 2	Nuclear Receptor	0.63	0.563495
CHEMBL384467	DEXAMETHASONE	3.30.50.10_4110	Glucocorticoid receptor 2	Nuclear Receptor	0.63	0.563495
CHEMBL1393	SPIRONOLACTONE	3.30.50.10_4110	Glucocorticoid receptor 2	Nuclear Receptor	0.63	0.563495
CHEMBL1276308	MIFEPRISTONE	3.30.50.10_4110	Glucocorticoid receptor 2	Nuclear Receptor	0.63	0.563495
CHEMBL103	PROGESTERONE	3.30.50.10_4110	Glucocorticoid receptor 2	Nuclear Receptor	0.63	0.563495
CHEMBL131	PREDNISOLONE	3.30.50.10_4110	Glucocorticoid receptor 2	Nuclear Receptor	0.63	0.563495
CHEMBL121	ROSIGLITAZONE	3.30.50.10_4122	Peroxisomeproliferator-activated receptor gamma	Nuclear Receptor	0.74	0.608417
CHEMBL1116	RALOXIFENE HYDROCHLORIDE	3.30.50.10_4124	Estrogenreceptor beta 1	Nuclear Receptor	0.93	0.681514
CHEMBL691	ETHINYL ESTRADIOL	3.30.50.10_4124	Estrogenreceptor beta 1	Nuclear Receptor	0.93	0.681514
CHEMBL83	TAMOXIFEN	3.30.50.10_4124	Estrogenreceptor beta 1	Nuclear Receptor	0.93	0.681514
CHEMBL135	ESTRADIOL	3.30.50.10_4124	Estrogenreceptor beta 1	Nuclear Receptor	0.93	0.681514
CHEMBL411	DIETHYLSTILBESTROL	3.30.50.10_4124	Estrogenreceptor beta 1	Nuclear Receptor	0.93	0.681514
CHEMBL1405	ESTRONE	3.30.50.10_4124	Estrogenreceptor beta 1	Nuclear Receptor	0.93	0.681514
CHEMBL1358	FULVESTRANT	3.30.50.10_4124	Estrogenreceptor beta 1	Nuclear Receptor	0.93	0.681514
CHEMBL46740	BAZEDOXIFENE	3.30.50.10_4124	Estrogenreceptor beta 1	Nuclear Receptor	0.93	0.681514
CHEMBL131	PREDNISOLONE	3.30.50.10_4132	Nuclearreceptor related	Nuclear Receptor	0.72	0.600362
CHEMBL384467	DEXAMETHASONE	3.30.50.10_4132	Nuclearreceptor related	Nuclear Receptor	0.72	0.600362
CHEMBL1393	SPIRONOLACTONE	3.30.50.10_4132	Nuclearreceptor related	Nuclear Receptor	0.72	0.600362
CHEMBL103	PROGESTERONE	3.30.50.10_4132	Nuclearreceptor related	Nuclear Receptor	0.72	0.600362
CHEMBL1276308	MIFEPRISTONE	3.30.50.10_4132	Nuclearreceptor related	Nuclear Receptor	0.72	0.600362
CHEMBL135	ESTRADIOL	3.30.50.10_4220	Nuclearreceptor related 1	Nuclear Receptor	0.83	0.643888
CHEMBL1358	FULVESTRANT	3.30.50.10_4220	Nuclearreceptor related 1	Nuclear Receptor	0.83	0.643888
CHEMBL705	ALITRETINOIN	3.30.50.10_4220	Nuclearreceptor related 1	Nuclear Receptor	0.83	0.643888
CHEMBL38	TRETINOIN	3.30.50.10_4220	Nuclearreceptor related 1	Nuclear Receptor	0.83	0.643888
CHEMBL24828	VANDETANIB	3.30.505.10_4228	Non-specific protein-tyrosine kinase	Protein Kinase	0.91	0.674156
CHEMBL1421	DASATINIB	3.30.505.10_4228	Non-specific protein-tyrosine kinase	Protein Kinase	0.91	0.674156
CHEMBL288441	BOSUTINIB	3.30.505.10_4228	Non-specific protein-tyrosine kinase	Protein Kinase	0.91	0.674156
CHEMBL502	DONEPEZIL	3.40.50.1820_115121	Carboxylesterase 3	Others	0.18	0.376906
CHEMBL1206	ETHOPROPAZINE	3.40.50.1820_115121	Carboxylesterase 3	Others	0.18	0.376906
CHEMBL95	TACRINE	3.40.50.1820_115121	Carboxylesterase 3	Others	0.18	0.376906
CHEMBL636	RIVASTIGMINE	3.40.50.1820_115121	Carboxylesterase 3	Others	0.18	0.376906
CHEMBL659	GALANTAMINE	3.40.50.1820_115121	Carboxylesterase 3	Others	0.18	0.376906
CHEMBL211471	NEOSTIGMINE METHYLSULFATE	3.40.50.1820_115121	Carboxylesterase 3	Others	0.18	0.376906
CHEMBL1677	TACRINE HYDROCHLORIDE	3.40.50.1820_115121	Carboxylesterase 3	Others	0.18	0.376906
CHEMBL812	PYRIDOSTIGMINE BROMIDE	3.40.50.1820_115121	Carboxylesterase 3	Others	0.18	0.376906
CHEMBL175247	ORLISTAT	3.40.50.1820_115213	Sn1-specific diacylglycerol lipase beta	Enzymes	0.17	0.372958
CHEMBL160	CYCLOSPORINE	3.40.50.300_627204	ABCtransporter, transmembrane region:ABC transporter	Transporters	0.27	0.413118
CHEMBL1213490	ROMIDEPSIN	3.40.800.20_2844	Histone deacetylase 3	Others	0.94	0.685159
CHEMBL483254	PANOBINOSTAT	3.40.800.20_2844	Histone deacetylase 3	Others	0.94	0.685159
CHEMBL98	VORINOSTAT	3.40.800.20_2844	Histone deacetylase 3	Others	0.94	0.685159
CHEMBL408513	BELINOSTAT	3.40.800.20_2844	Histone deacetylase 3	Others	0.94	0.685159
CHEMBL98	VORINOSTAT	3.40.800.20_2855	Histone deacetylase 6	Others	0.87	0.659184
CHEMBL483254	PANOBINOSTAT	3.40.800.20_2855	Histone deacetylase 6	Others	0.87	0.659184
CHEMBL1213490	ROMIDEPSIN	3.40.800.20_2855	Histone deacetylase 6	Others	0.87	0.659184
CHEMBL408513	BELINOSTAT	3.40.800.20_2855	Histone deacetylase 6	Others	0.87	0.659184
CHEMBL1201142	RASAGILINE MESYLATE	3.50.50.60_113277	Amine oxidase [flavin-containing] B	Enzymes	0.18	0.376906
CHEMBL1089	PHENELZINE	3.50.50.60_113277	Amine oxidase [flavin-containing] B	Enzymes	0.18	0.376906
CHEMBL972	SELEGILINE	3.50.50.60_113277	Amine oxidase [flavin-containing] B	Enzymes	0.18	0.376906
CHEMBL887	RASAGILINE	3.50.50.60_113277	Amine oxidase [flavin-containing] B	Enzymes	0.18	0.376906
CHEMBL325041	BORTEZOMIB	3.60.20.10_15813	Proteasome subunit beta type	Others	0.99	0.703039
CHEMBL1089	PHENELZINE	3.90.660.10_2944	Amine oxidase [flavin-containing] A	Enzymes	0	0.308759
CHEMBL887	RASAGILINE	3.90.660.10_2944	Amine oxidase [flavin-containing] A	Enzymes	0	0.308759
CHEMBL1201142	RASAGILINE MESYLATE	3.90.660.10_2944	Amine oxidase [flavin-containing] A	Enzymes	0	0.308759
CHEMBL972	SELEGILINE	3.90.660.10_2944	Amine oxidase [flavin-containing] A	Enzymes	0	0.308759
CHEMBL218394	BOCEPREVIR	3.90.70.10_17143	Papainfamily cysteine protease	Protease	0.32	0.433678
CHEMBL939	GEFITINIB	4.10.1140.10_38	Receptor protein-tyrosine kinase	Protein Kinase	1	0.706544
CHEMBL554	LAPATINIB	4.10.1140.10_38	Receptor protein-tyrosine kinase	Protein Kinase	1	0.706544
CHEMBL1173655	AFATINIB	4.10.1140.10_38	Receptor protein-tyrosine kinase	Protein Kinase	1	0.706544
CHEMBL1201179	LAPATINIB DITOSYLATE	4.10.1140.10_38	Receptor protein-tyrosine kinase	Protein Kinase	1	0.706544
